# Supplementary material for: Effect of Nutritional Habits on the Glycemic Response to Different Carbohydrate Diet in Children with Type 1 Diabetes Mellitus
Source: Nutrients. 2021 Oct 27;13(11):3815. doi: 10.3390/nu13113815 (PMC8620061; doi:10.3390/nu13113815)
Supplement: Supplementary file 1 [file nutrients-13-03815-s001.zip]

Archive with 1 entries (1 files):
- nutrients-1375828-supplementary.pdf
